# Supplementary material for: De novo whole-genome assembly in Chrysanthemum seticuspe, a model species of Chrysanthemums, and its application to genetic and gene discovery analysis
Source: DNA Res. 2019 Jan 27;26(3):195–203. doi: 10.1093/dnares/dsy048 (PMC6589549; doi:10.1093/dnares/dsy048)
Supplement: dsy048_Supplementary_Data [file dsy048_supplementary_data.zip]

Archive with 3 entries (2 files):
- dsy048-Suppl_data/
- dsy048-Suppl_data/Supplementary Tables.xlsx
- dsy048-Suppl_data/Supplementary Figures.pdf
