# Supplementary material for: De novo whole-genome assembly in Chrysanthemum seticuspe, a model species of Chrysanthemums, and its application to genetic and gene discovery analysis
Source: DNA Res. 2019 Jan 27;26(3):195–203. doi: 10.1093/dnares/dsy048 (PMC6589549; doi:10.1093/dnares/dsy048)
Supplement: dsy048_Supplementary_Data [file dsy048_supplementary_data.zip › dsy048-Suppl_data/Supplementary Tables.xlsx]

## Sheet: Supplementary Table S1
Supplementary Table S1a. C. seticuspe genome and transcript sequences obtained in this study.
Line		Library	Expected insert size	Platform	Read length (nt)	Number of reads	Number of reads (after trimming)	Total bases (after trimming)	Accession #a)
XMRS10	Genome	Paired-end	500bp	HiSeq2000	101	1517407686	1375704084	137570408400	DRX080946-DRX080949
XMRS10	Genome	Paired-end	500bp	MiSeq	301	362758830	315559132	94200736224	DRX080950-DRX080958
XMRS10	Genome	Mate-pair	2Kb	HiSeq2000	101	1092712482	244582706	23173590380	DRX080959, DRX080963
XMRS10	Genome	Mate-pair	5Kb	HiSeq2000	101	960323370	144999946	13801399400	DRX080960, DRX080964
XMRS10	Genome	Mate-pair	10Kb	HiSeq2000	101	1085614002	131462662	12352157140	DRX080961, DRX080965
XMRS10	Genome	Mate-pair	15Kb	HiSeq2000	101	654208656	31140508	2924214020	DRX080962, DRX080966
XMRS10	Transcripts	Paired-end (RNA-Seq)	500 bp	HiSeq2000	93	900133662	808037240	74339426080	DRX080967-DRX081001
NIFS-3	Transcripts	Single-end (RNA-Seq)	-	Roche 454	359b)	4056757	4056757	1165951076	DRX111588
NIFS-0 × AEV2 population (84 lines and parents)	Genome	Paired-end (RAD-Seq)	400 bp	MiSeq	251	19346542	19112131	4119149992	DRX081002-DRX081097
a) EXPERIMENT accession numbers registered in the DDBJ Sequence Read Archive (DRA).
b) Average length
Supplementary Table S1b. List of C. morifolium samples used in SNP identification.
Variety Name	Read length (nt)	Number of reads	SRA accession #
Fall color	100	108911300	SRX476269	SRX476270	SRX314622	SRX314632
Fall color	51	47996403	SRX314631	SRX314633
Fendian	100	114213952	SRX1016136
Jinba	100	103726027	SRX1736436	SRX1736514
Nannongxunzhang	49	20438364	SRX551593	SRX572872	SRX572871
Youxiang	90	102258378	SRX352343
Zaoyihong	49	28162050	SRX328393	SRX351438	SRX351439	SRX351441

## Sheet: Supplementary Table S2
Supplementary Table S2. List of the bioinformatic tools used in this study.
Tool	Reference
PRINSEQ 0.20.4	Schmieder, R. and Edwards, R. 2011, Quality control and preprocessing of metagenomic datasets, Bioinformatics, 27, 863-864.
FASTX-Toolkit 0.0.13	http://hannonlab.cshl.edu/fastx_toolkit
Jellyfish ver. 1.1.6	Marçais, G. and Kingsford, C. 2011, A fast, lock-free approach for efficient parallel counting of occurrences of k-mers, Bioinformatics, 27, 764-770.
SOAPdenovo2 rev 240	Li R1, Zhu H, Ruan J, et al. 2010, De novo assembly of human genomes with massively parallel short read sequencing, Genome Res, 20, 265-272.
GapCloser 1.10	http://soap.genomics.org.cn/soapdenovo.html
SSPACE2.0	Boetzer, M., Henkel, C.V., Jansen, H.J., Butler, D., and Pirovano, W. 2010, Scaffolding pre-assembled contigs using SSPACE, Bioinformatics, 27, 578-579.
GapFiller	Boetzer, M. and Pirovano, W. 2013, Toward almost closed genomes with GapFiller, Genome Biology, 13, R56.
BUSCO v3.0	Simão, F. A., Waterhouse, R.M., Ioannidis, P., Kriventseva, E.V., and Zdobnov, E.M. 2015, BUSCO: assessing genome assembly and annotation completeness with single-copy orthologs, Bioinformatics, 31, 3210–3212.
RepeatModeler 1.0.11	http://www.repeatmasker.org/RepeatModeler
Repbase	https://www.girinst.org/repbase/
RepeatMasker 4.0.7	http://www.repeatmasker.org/RMDownload.html
Bowtie2	Langmead, B. and Salzberg, S. L. 2012, Fast gapped-read alignment with Bowtie 2, Nat. Methods, 9, 357–359.
SAMtools 0.1.19	Li, H1 Handsaker, B., Wysoker, A. et al. 2009, The sequence alignment/map format and SAMtools, Bioinformatics, 25, 2078–2079.
VarScan 2.3	Koboldt, D.C., Zhang, Q., Larson, D.E., et al. 2012, VarScan 2: somatic mutation and copy number alteration discovery in cancer by exome sequencing, Genome Res, 22, 568–576.
SciRoKo	Kofler, R., Schlötterer, C. and Lelley, T. 2007, SciRoKo: a new tool for whole genome microsatellite search and investigation, Bioinformatics, 23, 1683-1685.
EMBOSS	Rice, P., I. Longden and A. Bleasby. 2000, EMBOSS: the European Molecular Biology Open Software Suite, Trends Genet, 16, 276-277.
Primer 3	Untergasser, A., Cutcutache, I., Koressaar, T. et al. 2012, Primer3--new capabilities and interfaces, Nucleic Acids Res, 40, e115.
MSTmap	http://www.mstmap.org/
JoinMap 4	Van Ooijen J.W., 2006, JoinMAP® 4, Software for the calculation of genetic linkage maps in experimental populations, Kyazma B.V., Wageningen, Netherlands.
BRAKER1	Hoff, K.J., Lange, S., Lomsadze, A., Borodovsky, M. and Stanke, M. 2016, BRAKER1: Unsupervised RNA-Seq-Based genome annotation with GeneMark-ET and AUGUSTUS. Bioinformatics. 32, 767-769.
MAKER-P	http://www.yandell-lab.org/software/maker-p.html
Tophat	Trapnell, C., Pachter, L. and Salzberg, S.L. 2009, TopHat: discovering splice junctions with RNA-Seq, Bioinformatics, 25, 1105-1111.
Cufflinks	Trapnell, C, Williams, B. A., Pertea G. et al. 2010, Transcript assembly and quantification by RNA-Seq reveals unannotated transcripts and isoform switching during cell differentiation, Nature Biotechnol., 28, 511–515.
InterProScan	Quevillon, E., Silventoinen. V., Pillai. S. 2005, InterProScan: protein domains identifier, Nucleic Acids Res., 33, W116–W120.
Interpro database	Mulder, N. J., Apweiler, R., Attwood, T.K. et al. 2007, New developments in the InterPro database, Nucl. Acids Res., 35, D224–D228.
GyDB 2.0	Llorens C., Futami R., Covelli L., et al. 2011, The Gypsy Database (GyDB) of mobile genetic elements: release 2.0, Nucleic Acids Res ., 39, D70–4.
GO slim categories	The Gene Ontology Consortium. 2000, Gene ontology: tool for the unification of biology, Nat. Genet. 25, 25-29.
KOG database	Tatusov, R.L., Fedorova, N.D., Jackson, J.D. et al. 2013, The COG database: an updated version includes eukaryotes, BMC Bioinformatics, 4, 41.
KEGG data base	Kanehisa, M. and Goto, S. 2000 KEGG: Kyoto Encyclopedia of Genes and Genomes. Nucleic Acids Res., 28, 27-30.
tRNAscan-SE ver. 1.23	Lowe, T.M. and Chan, P.P. 2016, tRNAscan-SE On-line: Search and Contextual Analysis of Transfer RNA Genes, Nucl. Acids Res, 44, W54-57.
OrthoMCL	Li, L., Stoeckert, C.J.J. and Roos, D.S. 2003, OrthoMCL: identification of ortholog groups for eukaryotic genomes, Genome Res., 13, 2178–89.
MEGA7	Kumar, S., Stecher, G. and Tamura K. 2016, MEGA7: Molecular Evolutionary Genetics Analysis version 7.0 for bigger datasets, Mol. Biol. Evol., 33, 1870-1874.
MEGA 7.0.9 beta	Tamura, K., Stecher, G., Peterson, D., Filipski and Kumar, A. 2013, MEGA6: Molecular Evolutionary Genetics Analysis Version 6.0, Mol. Biol. Evol., 30, 2725-2729.
TIMETREE	http://www.timetree.org
SnpEff ver.4.0	Cingolani, P., Platts, A., Wang le, L., Coon, M., Nguyen, T., Wang, L., Land, S. J. et al. 2012, A program for annotating and predicting the effects of single nucleotide polymorphisms, SnpEff: SNPs in the genome of Drosophila melanogaster strain w1118; iso-2; iso-3, Fly (Austin), 6, 80-92.
GeneScan	Burge, C. and Karlin, S. 1997, Prediction of complete gene structures in human genomic DNA, J. Mol. Biol., 268, 78-94.

## Sheet: Supplementary Table S3
Supplementary Table S3. List of samples of C. seticuspe XMRS10 used in transcript sequences for gene prediction
Sample ID	Organ	Cold pre-treatment		Growing condition		Sample collection (days after the transfer into growing condition)	Sequence [accession#]
		4 weeks for vernalization and breaking dormancy	12 weeks inducing flowering retardation	Temperature	Photoperiod
RNA01	Shoot tips	Yes	No	-	-	0	DRX080967
RNA02	Leaves	Yes	No	-	-	0	DRX080968
RNA03	Shoot tips	Yes	No	20ºC	SD	14	DRX080969
RNA04	Leaves	Yes	No	20ºC	SD	14	DRX080970
RNA05	Shoot tips	Yes	No	20ºC	LD	14	DRX080971
RNA06	Leaves	Yes	No	20ºC	LD	14	DRX080972
RNA07	Shoot tips	Yes	No	-	-	0	DRX080973
RNA08	Leaves	Yes	No	-	-	0	DRX080974
RNA09	Shoot tips	Yes	No	20ºC	SD	14	DRX080975
RNA10	Leaves	Yes	No	20ºC	SD	14	DRX080976
RNA11	Shoot tips	Yes	No	20ºC	LD	14	DRX080977
RNA12	Leaves	Yes	No	20ºC	LD	14	DRX080978
RNA13	Shoot tips	No	No	-	-	0	DRX080979
RNA14	Leaves	No	No	-	-	0	DRX080980
RNA15	Shoot tips	No	No	10ºC	SD	14	DRX080981
RNA16	Leaves	No	No	10ºC	SD	14	DRX080982
RNA17	Shoot tips	No	No	10ºC	LD	14	DRX080983
RNA18	Leaves	No	No	10ºC	LD	14	DRX080984
RNA19	Rosseted shoot tips	No	No	10ºC	SD	14	DRX080985
RNA20	Rosseted Leaves	No	No	10ºC	SD	14	DRX080986
RNA21	Young buds	Yes	No	20ºC	SD	28	DRX080987
RNA22	Shoot tips	No	Yes	-	-	0	DRX080988
RNA23	Leaves	No	Yes	-	-	0	DRX080989
RNA24	Shoot tips	No	Yes	20ºC	SD	14	DRX080990
RNA25	Leaves	No	Yes	20ºC	SD	14	DRX080991
RNA26	Shoot tips	No	Yes	20ºC	LD	14	DRX080992
RNA27	Leaves	No	Yes	20ºC	LD	14	DRX080993
RNA28	Roots	Yes	No	-	-	0	DRX080994
RNA29	Flowers	Yes	No	20ºC	SD	75	DRX080995
RNA30	Shoot tips	Yes	No	20ºC	SD	14	DRX080996
RNA31	Leaves	Yes	No	20ºC	SD	14	DRX080997
RNA32	Shoot tips	Yes	No	25ºC	SD	14	DRX080998
RNA33	Leaves	Yes	No	25ºC	SD	14	DRX080999
RNA34	Shoot tips	Yes	No	28ºC	SD	14	DRX081000
RNA35	Leaves	Yes	No	28ºC	SD	14	DRX081001
Rooted cuttings were planted in plastic pots and were allowed to become established for 3-5 weeks in a growth chamber that was controlled at 20ºC with a 16-h photoperiod provided by cool-white flouorescent tubes at 200 μmol photons m-2 s-1.
After plants received a cold pre-treatment for 0, 4 or 12 weeks in a growth chamber at 5ºC with a 16-h photoperiod at 70 μmol photons m-2 s-1, they were transferred into a SD or a LD growth chamber.
SD: Short-days (8 h photoperiod); LD: Long-days (16 h photoperiod), at 200 μmol photons m-2 s-1.

## Sheet: Supplementary Table S4
Supplementary Table S4. Statistics of XMRS10 de novo whole genome assembly.
	FileName	SOAPdenovo2 (k-mer=127)		GapCloser	SSPACE	GapFiller	CSE_r1.0
		Contig	Scaffold
All	Number of sequences	7735731	6480313	6480313	5191603	5191603	354212
	Total length (bp)	3214160686	3303801259	3189146773	3520670475	3521737848	2721839164
	Average length (bp)	415	510	492	678	678	7684
	Max length (bp)	46348	72906	71435	447689	447582	447582
	Min length (bp)	128	128	128	128	128	500
	N50 length (bp)	697	2067	1855	29973	29974	44741
	A	1042731827	992907625	1021481418	1017269161	1045371465	784918512
	T	1010352396	970657730	998500032	1000738171	1028773170	782517185
	G	573207042	549665780	565655818	566423604	582578001	439449199
	C	587869421	560042278	576151756	574285219	590434821	440446655
	n	0	0	0	212324	0	0
	N	0	230527846	27357749	361741996	274580391	274507613
	Total (ATGC)	3214160686	3073273413	3161789024	3158716155	3247157457	2447331551
	GC% (ATGC)	36.1	36.1	36.1	36.1	36.1	36
≥100 b	Number of sequences	7735731	6480313	6480313	5191603	5191603	354212
	Total length (bp)	3214160686	3303801259	3189146773	3520670475	3521737848	2721839164
	Average length (bp)	415	510	492	678	678	7684
≥200 b	Number of sequences	3631625	2422422	2422422	1173116	1173116	354212
	Total length (bp)	2624364655	2720785159	2606130673	2944990175	2946057548	2721839164
	Average length (bp)	723	1123	1076	2510	2511	7684
≥300 b	Number of sequences	2356513	1361139	1361139	515815	515815	354212
	Total length (bp)	2304113629	2459006949	2344352463	2784615482	2785682855	2721839164
	Average length (bp)	978	1807	1722	5398	5401	7684
≥400 b	Number of sequences	1776578	1114536	1114477	422560	422559	354212
	Total length (bp)	2101026447	2372692457	2258014786	2752020839	2753087816	2721839164
	Average length (bp)	1183	2129	2026	6513	6515	7684
≥500 b	Number of sequences	1285341	922299	917815	356122	356056	354212
	Total length (bp)	1882547115	2287403129	2170668072	2722650973	2723686925	2721839164
	Average length (bp)	1465	2480	2365	7645	7650	7684
≥1 kb	Number of sequences	518216	576225	545342	163181	163807	163492
	Total length (bp)	1363128150	2040860453	1907618085	2589006336	2590559515	2589679970
	Average length (bp)	2630	3542	3498	15866	15815	15840
≥2 kb	Number of sequences	229085	313815	292366	99017	99108	98986
	Total length (bp)	964618527	1671669593	1552777229	2503985115	2504830286	2504212416
	Average length (bp)	4211	5327	5311	25288	25274	25299
≥3 kb	Number of sequences	134164	208145	193930	86535	86562	86481
	Total length (bp)	733534830	1413723622	1312589943	2473948938	2474624134	2474107780
	Average length (bp)	5467	6792	6768	28589	28588	28609
≥4 kb	Number of sequences	85286	150244	140231	79466	79526	79474
	Total length (bp)	564862040	1213548505	1126905330	2449064798	2449858909	2449442062
	Average length (bp)	6623	8077	8036	30819	30806	30821
≥5 kb	Number of sequences	56534	112964	105277	74203	74223	74186
	Total length (bp)	436640605	1046985536	970742030	2425640802	2426254877	2425904500
	Average length (bp)	7724	9268	9221	32689	32689	32700

## Sheet: Supplementary Table S5
Supplementary Table S5. Results of genome assembly assesment by BUSCO v3.
	BUSCO groups	(%)
Complete	1279	88.8
Complete Single-Copy	1153	80.1
Complete Duplicated	125	8.7
Fragmented	40	2.8
Missing	121	8.4
Total BUSCO groups searched	1440	-

## Sheet: Supplementary Table S6
Supplementary Table S6. Length and ratio of repetitive sequences.
				C. seticuspe (CSE_r1.0)		Sunflower (Ha412v1r1)		Lettuce （V8）		Tomato (SL3.0)		A. thaliana (TAIR10)
				Length occupied (bp)	Percentage of whole genome	Length occupied (bp)	Percentage of whole genome	Length occupied (bp)	Percentage of whole genome	Length occupied (bp)	Percentage of whole genome	Length occupied (bp)	Percentage of whole genome
Interspersed repeats	Class I	SINEs		1038240	0.0424233	2710730	0.136263	147013	0.00688338	1545557	0.20708	139981	0.117157
		LINEs		29795197	1.21746	28017425	1.40838	8349526	0.390938	10720678	1.4364	2310248	1.93356
		LTR elements	Total	758950426	31.0113	646100448	32.4782	1132366385	53.0191	364735557	48.8687	9211427	7.7095
			Copia	439113925	17.9426	150220178	7.55128	466681415	21.8507	50300104	6.73941	2233506	1.86933
			Gypsy	299716123	12.2466	475402900	23.8976	672580089	31.4912	309603216	41.4819	6883639	5.76126
	Class II	DNA elements		101067731	4.12971	47967517	2.41124	32686681	1.53044	38574860	5.16842	6183955	5.17566
	Unclassified			102341	0.00418174	1321	6.64042e-05	0	0	2368259	0.317309	43222	0.0361746
Helitrons				14881644	0.608076	2723976	0.136929	1350282	0.0632223	692226	0.0927472	2702340	2.26172
Low complexitya)				3044842	0.124415	4142040	0.208213	3089899	0.144674	1462181	0.195909	382541	0.320167
Simple repeat				19143884	0.782235	35641267	1.79162	18225805	0.85336	7669027	1.02753	1270847	1.06363
Unknown				824681492	33.6972	535318506	26.9094	447226189	20.9398	40185801	5.38426	1962047	1.64213
Total				1774523139	72.5085	1329932831	66.8532	1654739201	77.4774	472833147	63.3521	24310392	20.3466
a) Primarily poly-purine/poly-pyrimidine stretches, or regions of extremely high AT or GC content. Stretches of DNA (100 bp) were masked when they were >87% AT or >89% GC, and 30 bp stretches were masked when they contained 29 A/T (or GC) nucleotides.

## Sheet: Supplementary Table S7
Supplementary Table S7. Numbers of putative tRNA- and rRNA-encoding genes identified in CSE_r1.0 and other plant species.
tRNAa)
tRNA	C. seticuspe (CSE_r1.0)	H. annuus (Ha412v1r1)	L. sativa（V8）	S. lycopersicum (SL3.0)	A. thaliana (TAIR10)
Ala	70	65	46	47	33
Arg	87	84	69	57	39
Asn	40	52	50	39	19
Asp	114	94	60	37	28
Cys	27	30	62	21	17
Gln	49	43	33	27	19
Glu	93	90	52	55	27
Gly	118	150	80	80	43
His	42	36	37	21	12
Ile	63	66	55	34	25
Leu	109	132	83	78	45
Lys	78	99	48	46	33
Met	99	94	148	50	31
Phe	35	58	66	33	17
Pro	76	90	74	65	68
Ser	73	97	87	60	72
Thr	51	67	52	38	26
Trp	43	36	23	24	16
Tyr	65	36	25	35	83
Val	58	99	47	50	32
Subtotal	1390	1518	1197	897	685
Subtotal(%)	50.767	82.0984	69.5122	92	97.9971
Pseudo	1340	300	508	75	13
SeC	2	2	3	0	0
Sup	1	7	3	0	0
Undet	5	22	11	3	1
Total	2738	1849	1722	975	699
rRNAb)
rRNA	C. seticuspe (CSE_r1.0)	H. annuus (Ha412v1r1)	L. sativa（V8）	S. lycopersicum (SL3.0)	A. thaliana (TAIR10)
5.8S	6	14	2	41	2
18S	33	56	22	89	4
25S	61	68	33	170	5
Total	100	138	57	300	11
a) Pseudo, SeC, Sup, and Undet represent pseudogenes, selenocysteine tRNAs, possible suppressor tRNAs, and tRNAs with undetermined/unknown isotypes, respectively.
b) Accession numbers used for identification of 5.8S, 18S, and 25S rRNAs were X52320.1, X16077.1, and X52320.1, respectively.

## Sheet: Supplementary Table S8
Supplementary Table S8. Results of BLASTN search of the 47 genes involved in flowering[-]time regulation against the predicted genes.
	Query		Subject (CSE_r1.0_maker_cds)			Subject	Coments	New ID
	Gene name	Sequence or Accessopm	Sequence ID	Taga)	CSE_r1.0_cds	BRAKER1
1	CsPHYA	AB733629	Cse_sc008436.1_g030.1	fd	Yes	Found
2	CsPHYB	AB733630	Cse_sc006397.1_g050.1	fd	Yes	Found
3	CsPHYC	ATGTCATCAAAATCCACTACTAGTAGAACCAAAAGTAACTCATCAAGATTGAAACATGATGCTAGAGTTGTGTCCCAAACACCAATTGATGCTAAACTCCATGTTGATTTTGAAGAGTCTGATAAGAAATTTGATTATTCAACTTCAGTTGATGTTAATAATACATCAACTTCAAATAGTACTATTGTGCCGTCTTCTACTGTATCAGCTTATCTTCAGAAAATGCAAAGAGGCAGTCTAATTCAGCCTTTTGGTTGTATGATTGCTATTGATGATCAAACTCTGACTGTCTTGGCGTATAGTGAAAACGCGCTTGAGATGCTTGATTTAGCTCCTCATGCTGTCCCTAATATTGAGCAGCAAGATGCTTTAACGTTTGGGACGGATATTCGTACTCTT…	Cse_sc034887.1_g010.1	fd	Yes	Found
4	CsPHYD	ATGGCTCAACAAGCATCAGTGAGCAAAGCAACTGCACAGTACAAAGTTGATGCAAGATTACATGCTGTTTTTGAACAAGCTGGTGATTCTGGTAAGTCATTTGACTACTCAAAGTCACTTAAAACAACAACTTCAACACAATCATCAATACCTGAAGAACAAATAACTGCTTATTTATCAAGAATTCAAAGAGGTGGTCACATTCAGCAATTTGGTTGCTTGATTGCTATTGATGATACTACTTACAAAATTATTGCATATAGTGAAAATGCTAAAGAAAGATTAGGTTTAGCACCACAATCTGTTCCAAATATTGAAAAACAAGAGACATTGATGATTGGAACTGATGTTAGAACATTGTTTACTAGTTCGAGTTCGGTTGTGTTAGATAAAGCTTTC…	Cse_sc026913.1_g020.1	fd	Yes	Found
5	CsPHYE	ATGGAGCTAGGTAGCAAAGGTGTGAAACCAGAAGAAGCAACTATAAACAAAAATGATAATGATGGTGCTGCAACTTCATCATCATCAGGTGGAAGTAACATGAACCCATGTACTAAGAATCAAGCTTTAGCTCAGTATGGTGCTGATGCTAGGCTTTTAAGTGAGTATGAACAGTCTGTTGGATCTGGTAAGTCTTTTAACTACTCAGCTTCACTTACTCATGCACCAAAAGCTGTTGGTGAGCAAGAAATGACTGCTTATTTGTCTACAATTCAAAGAGGTGGTTTAGTTCAGCCTTTTGGTTGTATGATTGCTGTTCATGAGCCTACTTTTAGGATTATAAGTTATAGTGAGAATTGTTTTAGTATGTTGAGTTTGAATGTTGGTAAAGATCATGAA…	Cse_sc001570.1_g030.1	fd	Yes	Found
6	CsFTL1	AB679270	Cse_sc009863.1_g010.1	pd	Yes	Found, Better	Replace to the BRAKER1 sequence	Cse_sc009863.1_g011.2
7	CsFTL2	AB679271	Not Found	-	-	Not Found	Similar to CsFTLs, Identified by GenScan	GENSCAN_predicted_2
8	CsFTL3	AB679272	Cse_sc022864.1_g010.1	fd	Yes	Found
9	CsTFL1	AB839767	Cse_sc017840.1_g010.1	fd	Yes	Found
10	CsAFT	AB839766	Cse_sc000666.1_g060.1	pd	Yes	Found, Better	Replace to the BRAKER1 sequence	Cse_sc000666.1_g060.2
11	CsFDL1	AB839768	Cse_sc020036.1_g010.1	fd	Yes	Found
12	CsFDL2	AB839769	Cse_sc007050.1_g010.1	fd	Yes	Found, Better	Replace to the BRAKER1 sequence	Cse_sc007050.1_g010.2
13	CsLHY	AB733625	Cse_sc001687.1_g020.1	fd	Yes	Found, Better	Replace to the BRAKER1 sequence	Cse_sc001687.1_g020.2
14	CsGI	AB733627	Cse_sc018610.1_g040.1	fd	Yes	Found
15	CsTOC1	AB733626	Cse_sc022862.1_g040.1	fd	Yes	Found, Better	Replace to the BRAKER1 sequence	Cse_sc022862.1_g040.2
16	CsPRR7	ATGAGGAGTGTTGGTGTAAACACTAATGTTCCGACAACTAAAGGGTTGGCGGAACTTAACCATCATACTCGTGTCGAGCTAAAAGAAGTAAGAAATGGAGCCGGGTTTGATGGTCGAGGCTTGTCTGACGAAGATGAGTCAAGGATTAATGAAGATGTTAGGCACATAGGGTCGGTCCAGATGCTTGATGGTCTCCATAGACAACATCAAGGGTCGCTTGTTCAGTGGGAGCGGTTTTTCCCTAGTAAGTCGCTTAAGGTTCTTTTGGTTGAAGATGATGATTCGACTCGTCACGTTGTCAGTGCTTTGCTCCGTAATTGCGGCTATGAAGTTATGGCGGTGGCGAACGGTCTAGAAGCATGGAAAGTGTTGATTGATGTCAGCAAACAAATTGATCTT…	Cse_sc057102.1_g010.1	pd	Yes	Found, Better	Replace to the BRAKER1 sequence	Cse_sc057102.1_g010.2
17	CsPRR37	ATGAGGAGTGTTGGAGTGAGTACTAGTGTTCCGGTAACTAATGGATCCGCGGAACTTAATTATCATAAACGAAATGAGTTGAAAGAAGTGAGAGACGGAGGTGCGTTTAATGGTCAAAGGTTGTCTGATGAAGATGAGTCTAAGATTAATGAGGATGTTAACGGTGGTAGGAAGATAGAGTTGGTTGTATCGCAGGATGTTGTTAAACGAACTCATCCGCAAGTTCAAGGGCCGTTGGTTCAATGGGAGAGGTTTTTGCCTGTTAGGTCTTTGAAAGTTTTACTAGTGGAAGATGACGATTGTACTCGACACGTTGTTAGTGCACTGCTACGTAATTGCAGCTATGAAGTTACCGCTGTTGCAAATGGTCTAGAAGCATGGAAGGTACTGGTTGATCTC…	Cse_sc017043.1_g030.1	fd	Yes	Found
18	CsPRR73	ATGACTAGTAGCAGCAGAGGAAGGAGCAAGGGTTCTAGACAGTTGAATGGTCGTGTGAAAGCTGAGGTTCGGGGAGGTGTGAATGGATTTGCGAGTAATGGATCCAGTTCACGAGGAGATCATGAAAACGTGCAAGATGGTGGCAACAAGGTGGTTGTGACAGGGAACGGTGTTCCTCAAGCACCTCAGCAACTGCCTCAAGGGTCGTTGGTCCAATGGGAGAAGTTTCTTCATGTTAGATCCATTAAGGTCATGTTGGTTGAAGACGATGATTGTACACGTCACATTGTTACTGCTTTGCTTCGCAACTGTAACTATGGAGTTATTGAAGCAGCCAATGGATTTCAAGCTTGGAAGATATTACAAAATCTATCCAATCACATTGACCTTGTTTTAACC…	Cse_sc007742.1_g050.1	pd	Yes	Found, Better	Replace to the BRAKER1 sequence	Cse_sc007742.1_g050.2
19	CsELF3	ATGAAAAGAGGGAAAGATGAGGATAAAAGTATGGGGCCAATGTTTCCAAGGCTTCATGTGAATGATACGGAAAAAGGAGGTCCAAGAGCACCTCCTAGGAACAAAATGGCTCTTTATGAACAGCTTAGTATTCCTTCACAGAGGTTCAATGGTGGTGGGCCGACATATTCAACTCCGGGAACCGTGAATGAAAGGGGTGGAACGTTTTCCCCACGTCAACAATCTTCATCAATTCACCCAACCAGGAACCCAGAAAGTCGCCATCCTGATACTACCAATCAACGTGTGCAACAAGAACCTAAAAGAAGACAAGAAGATGACGACTTTCGGGTCCCAATTTTTGACCAACAATCTGGAACAAGTCAAAATCGCATTGGAAATCATCAAAATAGAGAAATT…	Cse_sc000931.1_g020.1	f	Yes	Found
20	CsCOL1	AB733628	Cse_sc004062.1_g060.1	fd	Yes	Found
21	CsCOL2	ATGTTAAAGGAAGAAATATGTACTACAAGAGGTCGTGTATGCGACACATGCTGTTGCAGCCCGAGCACGATTTTCTGTGAGGCGGACTTGGCGTACCTATGCACAAGGTGTGACTCACAAGTCCATGCTGCTAACAAACTGTCTTCACGACACAAGCGTGTGTGGGTGTGTGAAGCATGTGAACAAGCTCCAGCTGCTTTTATATGCAAAGCGGATGCAGCATCACTATGTACTACTTGTGATGCAGTTATCCATTCAGCTAACCCTCTTGCACGACGCCACCAACGTGTCCCGGTTATGCCTATTTCAGGGTCTACATATGAATCTCAAGGCAGGTTTTTTCCCCAAGGGTCAGATGGAACTGTTAATAAAGAAGAAGAAGATGAAGCAGCGTCGTGG…	Cse_sc036011.1_g020.1	fd	Yes	Found
22	CsCOL3	ATGGTGGATAACACTGATGGTTGTGGTACCAAGTCTTTTCCGTTAGGGTGGACCGCTATCGCAAAACCCTGCGCCTCGTGCAAGTCCACCTCAGCAATACTATTTTGTCGTACGGACAAACTTCACTTGTGTATAGCGTGCGACGTGAAAATACACGGTCACACGAAACACGAGCGTGTTTGGATGTGTGAAGTTTGTGAACAGTCAGCCGCGACTGTTACATGCAAGGCAGACGTTGCTGCTCTATGTGTCACATGTGATAGAGACATCCACTCTGTGAACCCCCTCGCGCGTAGACACGAGCGGGTTCCTATTGTTCCGTTTTATGACTCAGCTGAAGATGTAGTGAGGCTTGCTAATCTGACAGCTGAAATTTTGACTCAACCAATAGTAAGTGAC…	Cse_sc007055.1_g040.1	pd	Yes	Found
23	CsSOC1	AB679276	Cse_sc017768.1_g020.1	fd	Yes	Found
24	CsSOC1-2	ATGGTGAGAGGAAAGACTCAGATGAGGAGGATAGAGAATGCTGCAAGTAGACAGGTGACTTTCTCCAAAAGAAGAAATGGTTTATTAAAGAAAGCTTTTGAGCTTTCTGTGCTTTGTGATGCTGAAGTAGCTCTGATTATCTTCTCACCGAGGGGCAAGCTTTGTGAATTTTCAAGCTCAAGCATGGAGGAGACTATTGAGCGCTACAGGAATCACGTTAAAGAAGTACAAACCGATAATTCTTCTAGTGTAGAAGATGCTGAGTGGCAACATTTGAAGAATGAAACAGCAAGTATGACAAAGAAAATAGAGGCCCTAGAACTTGCAAAAAGGAAACTTTTGGGTGAAGGACTAGGATCAAGCACCGTTGAGGAACTACAAGAAATTGAACAGCAACTA…	Cse_sc014932.1_g010.1	fd	Yes	Found
25	CsFL	AB679274	Cse_sc013426.1_g020.1	fd	Yes	Found
26	CsAFL1	AB679273	Cse_sc015774.1_g010.1	fd	Yes	Found
27	CsAFL2	AB839770	Cse_sc006661.1_g030.1	TE	No	Found	Change Tag to fd and add to CSE_r1.0_cds
28	CsAFL3	ATGGTGAGAGGAAAGACTCAGATGAGGAGGATAGAGAATGCTGCAAGTAGACAGGTGACTTTCTCCAAAAGAAGAAATGGTTTATTAAAGAAAGCTTTTGAGCTTTCTGTGCTTTGTGATGCTGAAGTAGCTCTGATTATCTTCTCACCGAGGGGCAAGCTTTGTGAATTTTCAAGCTCAAGCATGGAGGAGACTATTGAGCGCTACAGGAATCACGTTAAAGAAGTACAAACCGATAATTCTTCTAGTGTAGAAGATGCTGAGTGGCAACATTTGAAGAATGAAACAGCAAGTATGACAAAGAAAATAGAGGCCCTAGAACTTGCAAAAAGGAAACTTTTGGGTGAAGGACTAGGATCAAGCACCGTTGAGGAACTACAAGAAATTGAACAGCAACTA…	Cse_sc009032.1_g010.1	TE	No	Found	Change Tag to fd and add to CSE_r1.0_cds
29	CsM8	AB770472	Cse_sc008335.1_g020.1	fd	Yes	Found
30	CsM19-1	AB770473	Cse_sc042534.1_g010.1	fd	Yes	Found
31	CsM19-2	ATGAGAGGAAAGATCCAGATAAAGAAGATCGAGAACTCGACTAATAGGCAGGTGACTTATTCGAAGCGAAGGAACGGGTTGTTTAAGAAAGCTAGTGAGCTTACTGTGTTGTGTGATGCAAAAGTTTCGATTATTATGGTTTCTTGTACTGATAAGCTTCATGAATACATTAGTCCTTCTATTACGATGAAGCAGTTTTTCGATCAGTATCAAAAGACGACAGGAATCGATCTTTGGAATTCTCATTATCAGAAAATGCAAGAGGAACTGCGACAACAGAAAGAGGTGAACAGAAATTTAAGGAAGCAAATTAGGCAAAGATTGGGTGATTGTTTGGAAGATCTAGGCTTTGAAGAACTGCTTGCGCTCGAAAAAGATTCACAGGAGGCTGTGTACATT…	Not Found	-	-	Not Found	Simular to CsM19-1
32	CsM37	AB770474	Cse_sc033361.1_g010.1	fd	Yes	Found
33	CsSEP1	ATGGGTAGAGGAAGAGTTGAATTGAAAAGAATTGAGAATAAAATAAACAGGCAGGTGACTTTTGCTAAGAGAAGAAATGGGCTTTTGAAGAAAGCTTATGAACTCTCTGTTCTTTGTGATGCTGAAGTTGCTCTTATCATCTTCTCAAATAGAGGAAAGCTTTATGAATTCTGCAGTACTTCCAATATGCTCAAGATGCTCGAAAGATATCAAAATTGCACTTACAGCTCAATGGAAGTCAGCCGATCAGCCAATGATGCCGAGCAAAGCAGCTACAAGGAGTACATGAAACTGAAAGCTAAATACGAGTCTCTTCAACAATACCAGAGGCAACTTTTTGGGGAAGATCTTGGGCCATTGAATTTAAAAGAACTTGAGCAACTCGAGCGCCAACTTGAC…	Cse_sc004189.1_g020.1	fd	Yes	Found
34	CsM44	AB770476	Cse_sc020934.1_g020.1	fd	Yes	Found, Better	Replace to the BRAKER1 sequence	Cse_sc020934.1_g020.2
35	CsSEP3	ATGGGTAGAGGAAGAGTAGAATTGAAGAGAATTGAGAACAAAATCAATAGGCAAGTCACTTTTGCTAAACGTCGGTGCGGACTCTTGAAGAAAGCTTACGAGCTCTCAGTTCTCTGCGACGCAGAAGTCGCTTTGATCATCTTCTCTAACCGCGGCAAACTCCATGAGTTTTGTAGCAGCTCAAGCATGCTCAAAACCCTTGAGAGGTATCAAAAATGCAACTATGGAGCACCAGACTCAAATGTATCAGCAAGGGAGGCACTTGAGCTAAGTAGTCAGCAGGAGTATTTGAGACTTAAGGCGCGTTATGAAGCATTACAGCGATCTCAAAGGAATCTCTTGGGTGAGGATCTTGGGCCTCTGAACTGCAAGGAGCTTGAGTCCCTAGAAAAGCAGCTC…	Not Found	-	-	Not Found	Similar to CsSEP1
36	CsM77	ATGGGAAAAGGAAGGCTAGAGTTGAAGAGAATAGAGAACAAAATAAACAGACAAGTTACATTTGCAAAGAGAAGAAATGGTCTTCTTAAAAAAGCTTATGAACTTTCTGTTCTTTGTGATGCTGAAGTTGCTCTTATCATCTTCTCTACTAGGGGTAAACTCTATGAGTTCTCTAGCACTTCAAGCATGCTGAAAACACTTGAGAGGTACGAGAAAAGTAGTTTTGGACCACCTGAACAACGAAGGCCAGCAAAGGAAGATCTTCAGGAACAAAGCAGCTACCAGGAATACATGAGGCTAAAAGAACGCTATGACGCCTTGAAACAACTTGAAAGGAATTACTATGGTGAGGAGATTGACAATTTGAGTACcAACGAGCTTGAGTCGCTTGAAAGGCAG…	Cse_sc032862.1_g010.1	fd	Yes	Found, Better	Replace to the BRAKER1 sequence	Cse_sc032862.1_g010.2
37	CsM86	AB770477	Cse_sc005132.1_g030.1	fd	Yes	Found
38	CsM111	AB679275	Cse_sc010007.1_g010.1	TE	No	Found	Change Tag to fd and add to CSE_r1.0_cds
39	CsM115	ATGGCTCCAGGAAAGATCCAGATCAAGAAGATCGAGAACTCAACGAATAGGCAGGTCACGTATTCGAAGAGGAGGAACGGGTTGTTTAAGAAGGCGAGTGAGCTTACGGTGTTGTGCGATGCCAAGGTTTCGATTATTATGGTGTCGTGTACTGATAAGCTTCATGAGTACATAAGTCCTTCCATTACGACAAAGCAGTTCTTCGATCAGTATCAAAAGGCATCTGGAATTGATCTATGGAACTCTCATTATGAGAAAATGCAAGAGGAACTGAGGCAGCTGAAAGATGTGAACAAAAAACTTAGAACGCATATCAGGCAAAGGTTGGGTGATTGTTTGGATCATCTTGGTTTTGAAGAACTTCTTGATCTTGAAAAGGAGTCTCAGGAGGCTGTCTAT…	Cse_sc037344.1_g010.1	fd	Yes	Found
40	CsCOP1-28499	ATGGTACCTTCATCAGCGAAGCCTGAACCGGCGACGGATCCACCTCAGCCGGTCACGGTAGAGGAAGAAGAAGAAGATGAGTGTGATGATAAAGAAGTGTTGTGTCCGATATGCATGCAGATAATAAAAGACGCCTTTCTAACATCGTGTGGACATAGTTTTTGTTACATGTGTATTGTTACTCATTTGCATAATAAGAATGATTGTCCTTCTTGTGCTTCGTATCTTACTGCTGGTCAGATTTTTCCTAATTTCCTGCTTAATAAGCTATTGATGAAGGCTTCGGCGTGCCAAATGGCGAAACGTGCTTCTCCTACTCAACAGCTTAGACAAGCACTTGAGCAGGGATGTGATGTGTCGGTCAAGGAGCTGGACGTTCTCTTGGTTCTGCTTGCCGAT…	Cse_sc000013.1_g060.1	fd	Yes	Found
41	CsCOP1-18744	ATGACTATGGTAGGCGGTTCGGTAATTGTACCGTCGGTAAAATCAGAACCACCGTCAACCGAACCACCACCGGAGACGGTGGTTGATAAAGACGTGTTGTGTCCTATATGCATGCAGATAATAAAAGATGCTTTTTTGACTTCATGTGGACATAACTTTTGTTATATGTGCATTGTTACTCATCTTCAGAATAAAAGCGATTGTCCTTGTTGTGCTCATTATCTTACTGCTAATCATATTTACCCAAATTTTTTGCTTAATAAGCTATTGTTGAAGGCTTCAGCTTGTCAAATAGCAAAAGGTGCTTCCCCTATTGAACAGGTCCGCCTAGCATTTCAACAGGGATGCGTTGTATCAATCAAGGAGATCGACAGCCTTCTGGTTCTTCTTACTGATAAG…	Cse_sc000264.1_g050.1	TE	No	Found, Better	Replace to the BRAKER1 sequence, and add to CSE_r1.0_cds	Cse_sc000264.1_g050.2
42	CsPIF-36308	ATGAATCATTTTGTTCCTGATTTCCAAAACGAAGAAGACTACTTGCTTCCGGCTACCTCGAACTCGAAAAGGCACAAGAAATCAACAATGGGAGATGAAGACATAATGGAATTATTATGGCAAAACGGACAAGTTGTAATGCAAAGCCAAAACAATAAGAAGGTGGAAACACAACAACCCACCACCGTAAACAACCATAACAACCGATCATCCACCGTATTAGACGACGAAACGACGCCGTGTAATCTCTATATGCACGAAGATGAGATGGTGTCATGGCTTCATTACCCTAGCGATGACAATAATAACCTAGACTTATATTTGCATAACAATGATATTTTATATCCAGTTCTCCCTGCAGCGAATGTCTCACATTCGGTGCAGGGAGTTTCGGCAGTT…	Cse_sc030846.1_g020.1	pd	Yes	Found
43	CsSVP1	ATGGCGAGGGAAAAAaTaAAGATCAAGAAAATCGATAATATAACGGCGAGGCAAGTGACGTTCTCGAAAAGAAGAAGAGGGCTTCTCAAGAAAGCTCAAGAACTCGCTGTTCTTTGCGATGCTGATGTCGCCCTTATCATCTTCTCCGCCACTGGAAAACTATTCGAGTATTCGAGTTCTAGCATGCAGGAGATTCTAGGAAAGTACAAGCTCCATTCAAATAACAGTTTGGATAAAGTAGATGAACCTTCTCTTAACCTACAGCTAGTTGAAAGTGATGAAGTAAGATTTTGCAAAGAGATTGCCGACAAGAGTCGTGAACTAAGGCAATTACAAGGCCAAGATCTTCAGGGATTAGCCATAGATGAACTTGAACATTTGGAGACCTTACTCCAAGGA…	Cse_sc008669.1_g010.1	pd	Yes	Found, Better	Replace to the BRAKER1 sequence	Cse_sc008669.1_g010.2
44	CsSVP2	ATGGCTAGAGAGAAGATAAAGATAAAAAaGATTGTTAATATAACTGCAAGACAAGTTACTTTTtCAAAGAGAAGAAGAGGGCTTTTGAAAAaGGCTGAAGAACTTGCTGTGCTTTGTGATGCTGACGTGGCACTTGTAATTTTTtCGGCTACCGGAAAACTGTTTGAGTATGCTAGCTCCAGCATGCAGGAGTTACTCGGAAAATATAAACTTCATGCGACTAACAATGCTGATAAAGCTAATGAACCTTCACTCCAATTACAGCTCCTAGAAACCGATGAGACAAGGATGGGAAAGGAGGTACTTGAAAaGAATCGCGAATTGAGTCAGCTACGAGGTGAGGACCTTCAAGGACTAAGTCTAGAGGAACTTCAACGGTTGGAGAGCATGCTCGAAGGA…	Cse_sc005701.1_g040.1	pd	Yes	Found, Better	Replace to the BRAKER1 sequence	Cse_sc005701.1_g040.2
45	CsSVP3	ATGGCTAGGGATAAAATACAGATTAAAAAGATTGATAATGCTACTGCTAGACAGGTTACCTTCTCAAAGAGAAGAAGAGGGTTGTTTAAGAAAGCTGAAGAGCTGTCTGTGCTTTGTGATGCTGATGTTGCTCTTATTATCTTCTCATCAACTGGCAAACTTTTTCATTATTCTAGCTCAAGTATGAAAGAAATACTTGAACAGCGTAGCCTACATTCAAAAAATCTTGAGAAGCTTGACCAACCATCACTTGAATTGCAGCTAGTTGAAGATGCCAACTATGCCATATTAAGCAAAGAAGTTTCTGAGAGAACTCTTCAATTAAGGCGGTTGAGGGGGGAAGAGCTTCATAATTTAGGTATCGAAGAGCTGCACCAGCTCGAGAAGTCCCTCGAAGCC…	Cse_sc000102.1_g110.1	fd	Yes	Found, Better	Replace to the BRAKER1 sequence	Cse_sc000102.1_g110.2
46	CsDAM2-2	ATGAGGATGGTGAGACAGAAAACTCAGATAAGAAAGATAGAGAACTTAGCATCAAGACAAGTGACTTTTTCAAAAAGGAGAAGAGGGCTTTTTAAGAAGGCTCAAGAGTTGTCTACTCTTTGTGATGTCGATATGGCTCTCATCGTCTTTTCCGCCACTGGAAAACTATTTCATTATTCTCCCTTAAGTATAAATCAAGTGCTAGAAAGGCGTAAACTGCTACCCCAGAACACAGGAGAACTGCAACAATCATCTGAGGAGATCCAGATTGTGCGTAGACGATCTGCTATCTTGAGCAAGGAACTTGCAGAAAGAACCCGTGAATTGAGGCAAATGAAAGGAGAAGATCTTGAGGGACTTAACCTTAAAGAGCTAAACAAATTAGAGGCTATAATCGAA…	Cse_sc005536.1_g070.1	pd	Yes	Found
47	CsSPL13	ATGGCATCGTCGAAAAGGGCGTACACTAAGTCAACTGATGCGACCGAAGTAGTAAATTGTCTAGTGGACGGGTGCACGGATGACCTTAGTAACTGCAGAAAGTATCACCAAAAGCATAAGGTTTGTGAAGCTCATTCCAAGAGTCCAAGAGTTTTGATTAACGGGCAAACTCTGCGGTTCTGCCAGCAGTGTAGCCGGTTCCATTCACTAGAAGAATTTGATGAGGAAAAACGAAGCTGCAGGAATCGTCTTGATGGGCATAACAGAAGAAGAAGAAAGCCTCAACCATGTCTTTTTTCGCCTGAAACCAATATGATGCACTTCGGTGGTCAGCCGGCGCACCCAACCGTAGGTTTCATGAACCCTCCAGGTTGGATGGACCAATCGGACtatgctcac…	Cse_sc034317.1_g020.1	pd	Yes	Found
a) d (domain)：Significant similarity against InterPro (E-value≦1.0)
a) f (full)： Siginificant similarity against NCBI NR (BLAST search, E-value≦1E-20 and identity ≥ 70%
a) p (partial): Siginificant similarity against NCBI NR (BLAST search, E-value≦1E-20 and identity < 70%
a) TE: Annotated as transposal element

## Sheet: Supplementary Table S9
Supplementary Table S9. Number of CDSs showing significant similarity by BLASTP and domain search against NCBI NR and InterPro.
Number of CDSs	% to Total		Tag			CSE_r1.1_maker_cds	CSE_r1.1_cds
	CSE_r1.1_maker_cds	CSE_r1.1_cds	Transposable elements (TE)	Similiarity against NR	Domain
15860	10.0142	22.3201	-	-	d	Included	Included
561	0.354223	0.789507	-	f	-	Included	Included
14743	9.30892	20.7481	-	f	d	Included	Included
5179	3.27009	7.28851	-	p	-	Included	Included
34714	21.9189	48.8537	-	p	d	Included	Included
31577	19.9381	-	-	-	-	Included	Not Included
7494	4.73181	-	TE	-	-	Included	Not Included
13276	8.38264	-	TE	-	d	Included	Not Included
11	0.00694554	-	TE	f	-	Included	Not Included
481	0.30371	-	TE	f	d	Included	Not Included
3334	2.10513	-	TE	p	-	Included	Not Included
31145	19.6654	-	TE	p	d	Included	Not Included
BLASTP Search against NCBI NR databese
f: E-value≦1E-20 and similarity ≧70％
p: E-value≦1E-20 and similarity＜70％
InterProScan against the InterPro database
d：E-value≦1.0

## Sheet: Supplementary Table S10
Supplementary Table S10. Number of genes mapped on KEGG pathways.
Pathway category	Pathway name	C. seticuspe (CSE_r1.0)	Sunflower (Ha412v1r1)	Lettuce (V8)	Tomato (SL3.0)	A. thaliana (TAIR10)	map#
Category 1	Metabolism	1786	1639	1858	1831	1858
Category 2	Genetic Information Processing	915	835	974	979	1001
Category 3	Environmental Information Processing	379	375	384	382	375
Category 4	Cellular Processes	450	409	463	460	467
Category 5	Organismal Systems	539	534	553	554	549
Category 6	Human Diseases	872	827	910	873	902
Category 7	Drug Development	0	0	0	0	0
Total		4941	4619	5142	5079	5152
1.1 Carbohydrate metabolism	Glycolysis / Gluconeogenesis	31	31	32	33	32	map00010
1.1 Carbohydrate metabolism	Citrate cycle (TCA cycle)	20	17	20	19	20	map00020
1.1 Carbohydrate metabolism	Pentose phosphate pathway	17	19	18	18	17	map00030
1.1 Carbohydrate metabolism	Pentose and glucuronate interconversions	16	16	16	18	16	map00040
1.1 Carbohydrate metabolism	Fructose and mannose metabolism	21	19	21	21	22	map00051
1.1 Carbohydrate metabolism	Galactose metabolism	18	18	18	18	17	map00052
1.1 Carbohydrate metabolism	Ascorbate and aldarate metabolism	17	15	17	17	16	map00053
1.1 Carbohydrate metabolism	Starch and sucrose metabolism	37	37	37	37	36	map00500
1.1 Carbohydrate metabolism	Amino sugar and nucleotide sugar metabolism	40	37	41	42	41	map00520
1.1 Carbohydrate metabolism	Pyruvate metabolism	31	30	31	31	31	map00620
1.1 Carbohydrate metabolism	Glyoxylate and dicarboxylate metabolism	28	29	31	30	29	map00630
1.1 Carbohydrate metabolism	Propanoate metabolism	20	19	20	19	20	map00640
1.1 Carbohydrate metabolism	Butanoate metabolism	12	11	12	12	12	map00650
1.1 Carbohydrate metabolism	C5-Branched dibasic acid metabolism	5	5	5	5	5	map00660
1.1 Carbohydrate metabolism	Inositol phosphate metabolism	23	21	24	25	25	map00562
1.2 Energy metabolism	Oxidative phosphorylation	78	76	91	83	98	map00190
1.2 Energy metabolism	ATP synthesis	-	-	-	-	-	map00193
1.2 Energy metabolism	Photosynthesis	40	39	42	44	55	map00195
1.2 Energy metabolism	Photosynthesis - antenna proteins	11	12	11	12	12	map00196
1.2 Energy metabolism	Carbon fixation in photosynthetic organisms	25	24	25	26	25	map00710
1.2 Energy metabolism	Carbon fixation pathways in prokaryotes	15	13	15	14	14	map00720
1.2 Energy metabolism	Methane metabolism	20	20	20	21	20	map00680
1.2 Energy metabolism	Nitrogen metabolism	11	9	13	12	13	map00910
1.2 Energy metabolism	Sulfur metabolism	14	12	14	14	14	map00920
1.3 Lipid metabolism	Fatty acid biosynthesis	16	15	16	15	16	map00061
1.3 Lipid metabolism	Fatty acid elongation	9	7	9	9	9	map00062
1.3 Lipid metabolism	Fatty acid degradation	12	12	12	12	12	map00071
1.3 Lipid metabolism	Synthesis and degradation of ketone bodies	3	2	3	3	3	map00072
1.3 Lipid metabolism	Cutin, suberine and wax biosynthesis	11	11	11	10	12	map00073
1.3 Lipid metabolism	Steroid biosynthesis	18	16	17	17	19	map00100
1.3 Lipid metabolism	Primary bile acid biosynthesis	0	0	0	0	0	map00120
1.3 Lipid metabolism	Secondary bile acid biosynthesis	0	0	0	0	0	map00121
1.3 Lipid metabolism	Steroid hormone biosynthesis	9	9	8	7	8	map00140
1.3 Lipid metabolism	Glycerolipid metabolism	25	28	29	26	27	map00561
1.3 Lipid metabolism	Glycerophospholipid metabolism	39	38	41	39	40	map00564
1.3 Lipid metabolism	Ether lipid metabolism	10	10	10	10	9	map00565
1.3 Lipid metabolism	Sphingolipid metabolism	14	15	16	15	16	map00600
1.3 Lipid metabolism	Arachidonic acid metabolism	10	9	10	10	9	map00590
1.3 Lipid metabolism	Linoleic acid metabolism	7	8	7	6	6	map00591
1.3 Lipid metabolism	alpha-Linolenic acid metabolism	16	15	16	16	16	map00592
1.3 Lipid metabolism	Biosynthesis of unsaturated fatty acids	1	0	1	1	1	map01040
1.4 Nucleotide metabolism	Purine metabolism	89	76	96	94	96	map00230
1.4 Nucleotide metabolism	Pyrimidine metabolism	69	64	76	75	79	map00240
1.5 Amino acid metabolism	Alanine, aspartate and glutamate metabolism	26	22	28	27	27	map00250
1.5 Amino acid metabolism	Glycine, serine and threonine metabolism	35	34	38	38	37	map00260
1.5 Amino acid metabolism	Cysteine and methionine metabolism	39	36	40	41	38	map00270
1.5 Amino acid metabolism	Valine, leucine and isoleucine degradation	21	17	21	20	21	map00280
1.5 Amino acid metabolism	Valine, leucine and isoleucine biosynthesis	10	9	10	10	10	map00290
1.5 Amino acid metabolism	Lysine biosynthesis	11	8	11	11	10	map00300
1.5 Amino acid metabolism	Lysine degradation	14	13	14	13	13	map00310
1.5 Amino acid metabolism	Arginine biosynthesis	18	18	21	21	21	map00220
1.5 Amino acid metabolism	Arginine and proline metabolism	26	22	26	28	26	map00330
1.5 Amino acid metabolism	Histidine metabolism	11	10	13	12	11	map00340
1.5 Amino acid metabolism	Tyrosine metabolism	20	15	21	21	19	map00350
1.5 Amino acid metabolism	Phenylalanine metabolism	17	13	17	17	17	map00360
1.5 Amino acid metabolism	Tryptophan metabolism	14	14	15	13	21	map00380
1.5 Amino acid metabolism	Phenylalanine, tyrosine and tryptophan biosynthesis	23	18	24	24	24	map00400
1.6 Metabolism of other amino acids	beta-Alanine metabolism	17	16	17	16	17	map00410
1.6 Metabolism of other amino acids	Taurine and hypotaurine metabolism	3	3	3	3	3	map00430
1.6 Metabolism of other amino acids	Phosphonate and phosphinate metabolism	4	4	4	4	4	map00440
1.6 Metabolism of other amino acids	Selenocompound metabolism	9	10	10	10	9	map00450
1.6 Metabolism of other amino acids	Cyanoamino acid metabolism	13	12	13	11	12	map00460
1.6 Metabolism of other amino acids	D-Glutamine and D-glutamate metabolism	1	1	1	3	1	map00471
1.6 Metabolism of other amino acids	D-Arginine and D-ornithine metabolism	1	1	1	1	1	map00472
1.6 Metabolism of other amino acids	D-Alanine metabolism	1	1	1	1	1	map00473
1.6 Metabolism of other amino acids	Glutathione metabolism	16	15	16	16	16	map00480
1.7 Glycan biosynthesis and metabolism	N-Glycan biosynthesis	26	24	29	29	31	map00510
1.7 Glycan biosynthesis and metabolism	Various types of N-glycan biosynthesis	7	5	8	8	8	map00513
1.7 Glycan biosynthesis and metabolism	Mucin type O-Glycan biosynthesis	1	1	1	1	1	map00512
1.7 Glycan biosynthesis and metabolism	Other types of O-glycan biosynthesis	0	0	0	0	0	map00514
1.7 Glycan biosynthesis and metabolism	Glycosaminoglycan biosynthesis - CS/DS	2	2	2	2	2	map00532
1.7 Glycan biosynthesis and metabolism	Glycosaminoglycan biosynthesis - HS/Hep	3	2	3	2	3	map00534
1.7 Glycan biosynthesis and metabolism	Glycosaminoglycan biosynthesis - KS	0	0	0	0	0	map00533
1.7 Glycan biosynthesis and metabolism	Glycosaminoglycan degradation	5	5	5	5	5	map00531
1.7 Glycan biosynthesis and metabolism	Glycosylphosphatidylinositol(GPI)-anchor biosynthesis	18	19	20	19	20	map00563
1.7 Glycan biosynthesis and metabolism	Glycosphingolipid biosynthesis - lacto and neolacto series	0	0	0	0	0	map00601
1.7 Glycan biosynthesis and metabolism	Glycosphingolipid biosynthesis - globo series	4	4	4	4	4	map00603
1.7 Glycan biosynthesis and metabolism	Glycosphingolipid biosynthesis - ganglio series	3	3	3	3	3	map00604
1.7 Glycan biosynthesis and metabolism	Lipopolysaccharide biosynthesis	8	6	9	9	9	map00540
1.7 Glycan biosynthesis and metabolism	Peptidoglycan biosynthesis	3	1	5	10	3	map00550
1.7 Glycan biosynthesis and metabolism	Other glycan degradation	0	0	0	0	0	map00511
1.8 Metabolism of cofactors and vitamins	Thiamine metabolism	9	10	9	10	9	map00730
1.8 Metabolism of cofactors and vitamins	Riboflavin metabolism	7	6	7	7	7	map00740
1.8 Metabolism of cofactors and vitamins	Vitamin B6 metabolism	8	4	8	7	8	map00750
1.8 Metabolism of cofactors and vitamins	Nicotinate and nicotinamide metabolism	13	11	14	13	14	map00760
1.8 Metabolism of cofactors and vitamins	Pantothenate and CoA biosynthesis	17	15	17	17	17	map00770
1.8 Metabolism of cofactors and vitamins	Biotin metabolism	8	8	8	8	8	map00780
1.8 Metabolism of cofactors and vitamins	Lipoic acid metabolism	3	3	3	3	3	map00785
1.8 Metabolism of cofactors and vitamins	Folate biosynthesis	11	10	11	11	12	map00790
1.8 Metabolism of cofactors and vitamins	One carbon pool by folate	15	11	14	13	13	map00670
1.8 Metabolism of cofactors and vitamins	Retinol metabolism	11	12	11	10	11	map00830
1.8 Metabolism of cofactors and vitamins	Porphyrin and chlorophyll metabolism	33	25	34	34	34	map00860
1.8 Metabolism of cofactors and vitamins	Ubiquinone and other terpenoid-quinone biosynthesis	19	17	23	22	22	map00130
1.9 Metabolism of terpenoids and polyketides	Terpenoid backbone biosynthesis	30	26	31	30	30	map00900
1.9 Metabolism of terpenoids and polyketides	Monoterpenoid biosynthesis	8	6	7	8	7	map00902
1.9 Metabolism of terpenoids and polyketides	Sesquiterpenoid and triterpenoid biosynthesis	12	9	11	12	16	map00909
1.9 Metabolism of terpenoids and polyketides	Diterpenoid biosynthesis	12	10	12	11	11	map00904
1.9 Metabolism of terpenoids and polyketides	Carotenoid biosynthesis	21	17	22	23	22	map00906
1.9 Metabolism of terpenoids and polyketides	Brassinosteroid biosynthesis	8	6	8	8	8	map00905
1.9 Metabolism of terpenoids and polyketides	Insect hormone biosynthesis	1	1	1	1	1	map00981
1.9 Metabolism of terpenoids and polyketides	Zeatin biosynthesis	6	6	6	6	5	map00908
1.9 Metabolism of terpenoids and polyketides	Limonene and pinene degradation	4	4	4	4	4	map00903
1.9 Metabolism of terpenoids and polyketides	Geraniol degradation	2	2	2	2	2	map00281
1.9 Metabolism of terpenoids and polyketides	Type I polyketide structures	0	0	0	0	0	map01052
1.9 Metabolism of terpenoids and polyketides	Biosynthesis of 12-, 14- and 16-membered macrolides	0	0	0	0	0	map00522
1.9 Metabolism of terpenoids and polyketides	Biosynthesis of ansamycins	1	1	1	1	1	map01051
1.9 Metabolism of terpenoids and polyketides	Biosynthesis of type II polyketide backbone	0	0	0	0	0	map01056
1.9 Metabolism of terpenoids and polyketides	Biosynthesis of type II polyketide products	0	0	0	0	0	map01057
1.9 Metabolism of terpenoids and polyketides	Tetracycline biosynthesis	4	4	4	4	4	map00253
1.9 Metabolism of terpenoids and polyketides	Polyketide sugar unit biosynthesis	3	2	3	2	3	map00523
1.9 Metabolism of terpenoids and polyketides	Nonribosomal peptide structures	0	0	1	0	0	map01054
1.9 Metabolism of terpenoids and polyketides	Biosynthesis of siderophore group nonribosomal peptides	1	1	2	2	2	map01053
1.9 Metabolism of terpenoids and polyketides	Biosynthesis of vancomycin group antibiotics	0	0	0	0	0	map01055
1.10 Biosynthesis of other secondary metabolites	Phenylpropanoid biosynthesis	19	19	19	19	23	map00940
1.10 Biosynthesis of other secondary metabolites	Stilbenoid, diarylheptanoid and gingerol biosynthesis	7	6	7	7	5	map00945
1.10 Biosynthesis of other secondary metabolites	Flavonoid biosynthesis	13	14	13	13	13	map00941
1.10 Biosynthesis of other secondary metabolites	Flavone and flavonol biosynthesis	4	5	5	4	4	map00944
1.10 Biosynthesis of other secondary metabolites	Anthocyanin biosynthesis	10	7	9	6	4	map00942
1.10 Biosynthesis of other secondary metabolites	Isoflavonoid biosynthesis	6	6	6	6	6	map00943
1.10 Biosynthesis of other secondary metabolites	Indole alkaloid biosynthesis	5	3	4	3	3	map00901
1.10 Biosynthesis of other secondary metabolites	Indole diterpene alkaloid biosynthesis	0	0	0	0	0	map00403
1.10 Biosynthesis of other secondary metabolites	Isoquinoline alkaloid biosynthesis	16	12	17	15	12	map00950
1.10 Biosynthesis of other secondary metabolites	Tropane, piperidine and pyridine alkaloid biosynthesis	11	8	11	12	8	map00960
1.10 Biosynthesis of other secondary metabolites	Acridone alkaloid biosynthesis	0	0	0	0	0	map01058
1.10 Biosynthesis of other secondary metabolites	Caffeine metabolism	2	2	2	2	2	map00232
1.10 Biosynthesis of other secondary metabolites	Betalain biosynthesis	3	3	3	3	3	map00965
1.10 Biosynthesis of other secondary metabolites	Glucosinolate biosynthesis	0	0	0	0	0	map00966
1.10 Biosynthesis of other secondary metabolites	Benzoxazinoid biosynthesis	1	0	0	1	0	map00402
1.10 Biosynthesis of other secondary metabolites	Penicillin and cephalosporin biosynthesis	2	2	2	3	2	map00311
1.10 Biosynthesis of other secondary metabolites	Carbapenem biosynthesis	0	0	0	1	0	map00332
1.10 Biosynthesis of other secondary metabolites	Monobactam biosynthesis	6	5	6	6	6	map00261
1.10 Biosynthesis of other secondary metabolites	Clavulanic acid biosynthesis	0	0	0	0	0	map00331
1.10 Biosynthesis of other secondary metabolites	Streptomycin biosynthesis	5	5	6	6	6	map00521
1.10 Biosynthesis of other secondary metabolites	Butirosin and neomycin biosynthesis	1	1	1	1	1	map00524
1.10 Biosynthesis of other secondary metabolites	Puromycin biosynthesis	0	0	0	0	0	map00231
1.10 Biosynthesis of other secondary metabolites	Novobiocin biosynthesis	2	2	2	2	2	map00401
1.10 Biosynthesis of other secondary metabolites	Aflatoxin biosynthesis	1	1	1	1	1	map00254
1.11 Xenobiotics biodegradation and metabolism	Benzoate degradation	3	3	3	3	4	map00362
1.11 Xenobiotics biodegradation and metabolism	Aminobenzoate degradation	9	7	8	7	8	map00627
1.11 Xenobiotics biodegradation and metabolism	Fluorobenzoate degradation	1	1	1	1	1	map00364
1.11 Xenobiotics biodegradation and metabolism	Chloroalkane and chloroalkene degradation	7	6	6	6	6	map00625
1.11 Xenobiotics biodegradation and metabolism	Chlorocyclohexane and chlorobenzene degradation	4	3	2	4	3	map00361
1.11 Xenobiotics biodegradation and metabolism	Toluene degradation	1	1	1	1	1	map00623
1.11 Xenobiotics biodegradation and metabolism	Xylene degradation	0	0	0	0	1	map00622
1.11 Xenobiotics biodegradation and metabolism	Nitrotoluene degradation	0	0	0	0	0	map00633
1.11 Xenobiotics biodegradation and metabolism	Ethylbenzene degradation	1	1	1	1	1	map00642
1.11 Xenobiotics biodegradation and metabolism	Styrene degradation	5	4	5	4	6	map00643
1.11 Xenobiotics biodegradation and metabolism	Atrazine degradation	0	0	0	0	0	map00791
1.11 Xenobiotics biodegradation and metabolism	Caprolactam degradation	1	1	1	1	1	map00930
1.11 Xenobiotics biodegradation and metabolism	DDT degradation	0	0	0	0	0	map00351
1.11 Xenobiotics biodegradation and metabolism	Bisphenol degradation	2	2	2	2	2	map00363
1.11 Xenobiotics biodegradation and metabolism	Dioxin degradation	1	1	1	1	1	map00621
1.11 Xenobiotics biodegradation and metabolism	Naphthalene degradation	3	3	3	3	3	map00626
1.11 Xenobiotics biodegradation and metabolism	Polycyclic aromatic hydrocarbon degradation	2	2	2	2	2	map00624
1.11 Xenobiotics biodegradation and metabolism	Furfural degradation	0	0	0	0	0	map00365
1.11 Xenobiotics biodegradation and metabolism	Steroid degradation	1	0	3	1	1	map00984
1.11 Xenobiotics biodegradation and metabolism	Metabolism of xenobiotics by cytochrome P450	8	9	7	7	7	map00980
1.11 Xenobiotics biodegradation and metabolism	Drug metabolism - cytochrome P450	5	6	5	5	5	map00982
1.11 Xenobiotics biodegradation and metabolism	Drug metabolism - other enzymes	13	13	13	13	14	map00983
1.12 Chemical structure transformation maps	Overview of biosynthetic pathways	0	0	0	0	0	map01010
1.12 Chemical structure transformation maps	Biosynthesis of plant secondary metabolites	0	0	0	0	0	map01060
1.12 Chemical structure transformation maps	Biosynthesis of phenylpropanoids	0	0	0	0	0	map01061
1.12 Chemical structure transformation maps	Biosynthesis of terpenoids and steroids	0	0	0	0	0	map01062
1.12 Chemical structure transformation maps	Biosynthesis of alkaloids derived from shikimate pathway	0	0	0	0	0	map01063
1.12 Chemical structure transformation maps	Biosynthesis of alkaloids derived from ornithine, lysine and nicotinic acid	0	0	0	0	0	map01064
1.12 Chemical structure transformation maps	Biosynthesis of alkaloids derived from histidine and purine	0	0	0	0	0	map01065
1.12 Chemical structure transformation maps	Biosynthesis of alkaloids derived from terpenoid and polyketide	0	0	0	0	0	map01066
1.12 Chemical structure transformation maps	Biosynthesis of plant hormones	0	0	0	0	0	map01070
2.1 Transcription	RNA polymerase	26	23	30	29	31	map03020
2.1 Transcription	Basal transcription factors	28	24	29	30	30	map03022
2.1 Transcription	Spliceosome	89	82	100	101	105	map03040
2.2 Translation	Ribosome	124	127	128	131	132	map03010
2.2 Translation	Aminoacyl-tRNA biosynthesis	26	21	26	26	26	map00970
2.2 Translation	RNA transport	97	79	96	97	100	map03013
2.2 Translation	mRNA surveillance pathway	51	44	49	50	49	map03015
2.2 Translation	Ribosome biogenesis in eukaryotes	56	43	59	59	59	map03008
2.3 Folding, sorting and degradation	Protein export	23	22	26	26	26	map03060
2.3 Folding, sorting and degradation	Protein processing in endoplasmic reticulum	71	65	77	77	80	map04141
2.3 Folding, sorting and degradation	SNARE interactions in vesicular transport	19	18	19	19	20	map04130
2.3 Folding, sorting and degradation	Ubiquitin mediated proteolysis	57	55	60	60	60	map04120
2.3 Folding, sorting and degradation	Sulfur relay system	7	6	9	9	9	map04122
2.3 Folding, sorting and degradation	Proteasome	33	34	35	35	35	map03050
2.3 Folding, sorting and degradation	RNA degradation	46	43	51	52	51	map03018
2.4 Replication and repair	DNA replication	27	29	31	31	32	map03030
2.4 Replication and repair	Base excision repair	21	17	24	24	27	map03410
2.4 Replication and repair	Nucleotide excision repair	31	31	35	34	38	map03420
2.4 Replication and repair	Mismatch repair	21	19	21	22	21	map03430
2.4 Replication and repair	Homologous recombination	25	20	27	27	28	map03440
2.4 Replication and repair	Non-homologous end-joining	6	6	8	8	8	map03450
2.4 Replication and repair	Fanconi anemia pathway	31	27	34	32	34	map03460
3.1 Membrane transport	ABC transporters	21	21	20	21	23	map02010
3.1 Membrane transport	Phosphotransferase system (PTS)	0	0	0	0	0	map02060
3.1 Membrane transport	Bacterial secretion system	6	6	6	8	6	map03070
3.2 Signal transduction	Two-component system	8	10	10	11	11	map02020
3.2 Signal transduction	Ras signaling pathway	12	12	12	11	11	map04014
3.2 Signal transduction	Rap1 signaling pathway	7	6	6	5	5	map04015
3.2 Signal transduction	MAPK signaling pathway	14	12	14	16	14	map04010
3.2 Signal transduction	MAPK signaling pathway - fly	2	2	2	2	2	map04013
3.2 Signal transduction	MAPK signaling pathway - yeast	5	6	5	6	5	map04011
3.2 Signal transduction	ErbB signaling pathway	5	6	6	6	5	map04012
3.2 Signal transduction	Wnt signaling pathway	17	20	18	19	17	map04310
3.2 Signal transduction	Notch signaling pathway	10	9	10	10	10	map04330
3.2 Signal transduction	Hedgehog signaling pathway	5	6	4	5	4	map04340
3.2 Signal transduction	TGF-beta signaling pathway	10	10	10	10	10	map04350
3.2 Signal transduction	Hippo signaling pathway	10	10	8	9	8	map04390
3.2 Signal transduction	Hippo signaling pathway - fly	8	7	7	7	7	map04391
3.2 Signal transduction	VEGF signaling pathway	5	5	5	5	5	map04370
3.2 Signal transduction	Jak-STAT signaling pathway	3	3	3	3	3	map04630
3.2 Signal transduction	NF-kappa B signaling pathway	8	7	8	8	7	map04064
3.2 Signal transduction	TNF signaling pathway	6	5	6	6	4	map04668
3.2 Signal transduction	HIF-1 signaling pathway	15	15	17	16	16	map04066
3.2 Signal transduction	FoxO signaling pathway	19	19	19	19	19	map04068
3.2 Signal transduction	Calcium signaling pathway	8	8	9	8	6	map04020
3.2 Signal transduction	Phosphatidylinositol signaling system	20	17	21	21	21	map04070
3.2 Signal transduction	Phospholipase D signaling pathway	9	9	9	9	9	map04072
3.2 Signal transduction	Sphingolipid signaling pathway	18	19	20	18	20	map04071
3.2 Signal transduction	cAMP signaling pathway	11	11	11	10	9	map04024
3.2 Signal transduction	cGMP-PKG signaling pathway	11	10	11	11	10	map04022
3.2 Signal transduction	PI3K-Akt signaling pathway	25	25	26	25	25	map04151
3.2 Signal transduction	AMPK signaling pathway	27	25	27	24	27	map04152
3.2 Signal transduction	mTOR signaling pathway	12	12	12	12	12	map04150
3.2 Signal transduction	Plant hormone signal transduction	40	40	39	40	43	map04075
3.3 Signaling molecules and interaction	Neuroactive ligand-receptor interaction	2	2	2	1	1	map04080
3.3 Signaling molecules and interaction	Cytokine-cytokine receptor interaction	0	0	0	0	0	map04060
3.3 Signaling molecules and interaction	ECM-receptor interaction	0	0	1	0	0	map04512
3.3 Signaling molecules and interaction	Cell adhesion molecules (CAMs)	0	0	0	0	0	map04514
4.1 Transport and catabolism	Endocytosis	56	56	59	57	60	map04144
4.1 Transport and catabolism	Phagosome	28	28	29	29	29	map04145
4.1 Transport and catabolism	Lysosome	37	36	36	39	41	map04142
4.1 Transport and catabolism	Peroxisome	41	35	41	40	41	map04146
4.1 Transport and catabolism	Regulation of autophagy	15	14	15	15	15	map04140
4.1 Transport and catabolism	Regulation of mitophagy - yeast	14	14	13	14	13	map04139
4.2 Cell motility	Bacterial chemotaxis	0	0	0	0	0	map02030
4.2 Cell motility	Flagellar assembly	0	0	0	0	0	map02040
4.2 Cell motility	Regulation of actin cytoskeleton	18	18	19	18	19	map04810
4.3 Cell growth and death	Cell cycle	56	47	59	58	59	map04110
4.3 Cell growth and death	Cell cycle - yeast	51	41	53	50	53	map04111
4.3 Cell growth and death	Cell cycle - Caulobacter	5	4	6	6	6	map04112
4.3 Cell growth and death	Meiosis - yeast	40	32	42	42	42	map04113
4.3 Cell growth and death	Oocyte meiosis	29	27	32	32	31	map04114
4.3 Cell growth and death	Apoptosis	5	5	5	5	5	map04210
4.3 Cell growth and death	p53 signaling pathway	12	13	13	14	13	map04115
4.4 Cellular community	Focal adhesion	9	8	9	8	9	map04510
4.4 Cellular community	Adherens junction	8	7	8	8	7	map04520
4.4 Cellular community	Tight junction	13	12	12	12	12	map04530
4.4 Cellular community	Gap junction	7	7	6	7	7	map04540
4.4 Cellular community	Signaling pathways regulating pluripotency of stem cells	6	5	6	6	5	map04550
5.1 Immune system	Hematopoietic cell lineage	0	0	0	0	0	map04640
5.1 Immune system	Complement and coagulation cascades	0	0	0	0	0	map04610
5.1 Immune system	Platelet activation	4	3	4	3	3	map04611
5.1 Immune system	Toll-like receptor signaling pathway	8	7	8	9	8	map04620
5.1 Immune system	NOD-like receptor signaling pathway	5	4	5	5	4	map04621
5.1 Immune system	RIG-I-like receptor signaling pathway	7	6	7	7	6	map04622
5.1 Immune system	Cytosolic DNA-sensing pathway	14	13	15	16	16	map04623
5.1 Immune system	Natural killer cell mediated cytotoxicity	4	4	4	4	4	map04650
5.1 Immune system	Antigen processing and presentation	11	11	11	12	12	map04612
5.1 Immune system	T cell receptor signaling pathway	6	5	6	6	5	map04660
5.1 Immune system	B cell receptor signaling pathway	5	5	5	5	5	map04662
5.1 Immune system	Fc epsilon RI signaling pathway	4	4	4	4	4	map04664
5.1 Immune system	Fc gamma R-mediated phagocytosis	14	14	15	14	15	map04666
5.1 Immune system	Leukocyte transendothelial migration	2	1	1	1	1	map04670
5.1 Immune system	Intestinal immune network for IgA production	0	0	0	0	0	map04672
5.1 Immune system	Chemokine signaling pathway	5	6	6	6	6	map04062
5.2 Endocrine system	Insulin secretion	2	3	3	3	2	map04911
5.2 Endocrine system	Insulin signaling pathway	20	20	20	20	20	map04910
5.2 Endocrine system	Glucagon signaling pathway	17	17	18	18	17	map04922
5.2 Endocrine system	Regulation of lipolysis in adipocytes	2	2	2	1	2	map04923
5.2 Endocrine system	Adipocytokine signaling pathway	7	7	7	6	7	map04920
5.2 Endocrine system	PPAR signaling pathway	9	10	10	10	10	map03320
5.2 Endocrine system	GnRH signaling pathway	7	8	8	9	7	map04912
5.2 Endocrine system	Ovarian steroidogenesis	2	2	2	1	1	map04913
5.2 Endocrine system	Estrogen signaling pathway	8	8	8	8	8	map04915
5.2 Endocrine system	Progesterone-mediated oocyte maturation	20	17	22	22	22	map04914
5.2 Endocrine system	Prolactin signaling pathway	5	5	5	4	4	map04917
5.2 Endocrine system	Oxytocin signaling pathway	13	12	12	12	12	map04921
5.2 Endocrine system	Thyroid hormone synthesis	7	7	7	7	7	map04918
5.2 Endocrine system	Thyroid hormone signaling pathway	16	14	16	16	16	map04919
5.2 Endocrine system	Melanogenesis	5	6	6	6	5	map04916
5.2 Endocrine system	Renin secretion	3	3	3	4	4	map04924
5.2 Endocrine system	Renin-angiotensin system	4	3	4	4	4	map04614
5.2 Endocrine system	Aldosterone synthesis and secretion	4	4	4	4	4	map04925
5.3 Circulatory system	Cardiac muscle contraction	11	9	11	10	12	map04260
5.3 Circulatory system	Adrenergic signaling in cardiomyocytes	10	10	10	10	9	map04261
5.3 Circulatory system	Vascular smooth muscle contraction	5	5	5	5	5	map04270
5.4 Digestive system	Salivary secretion	4	4	4	4	4	map04970
5.4 Digestive system	Gastric acid secretion	2	3	3	3	2	map04971
5.4 Digestive system	Pancreatic secretion	6	5	6	6	5	map04972
5.4 Digestive system	Bile secretion	8	6	6	6	6	map04976
5.4 Digestive system	Carbohydrate digestion and absorption	2	2	2	2	2	map04973
5.4 Digestive system	Protein digestion and absorption	3	4	3	3	3	map04974
5.4 Digestive system	Fat digestion and absorption	4	4	4	4	5	map04975
5.4 Digestive system	Vitamin digestion and absorption	2	3	3	2	3	map04977
5.4 Digestive system	Mineral absorption	6	6	6	6	6	map04978
5.5 Excretory system	Vasopressin-regulated water reabsorption	6	6	5	6	6	map04962
5.5 Excretory system	Aldosterone-regulated sodium reabsorption	2	2	2	2	2	map04960
5.5 Excretory system	Endocrine and other factor-regulated calcium reabsorption	5	6	6	6	6	map04961
5.5 Excretory system	Proximal tubule bicarbonate reclamation	2	2	2	2	3	map04964
5.5 Excretory system	Collecting duct acid secretion	10	10	11	11	11	map04966
5.6 Nervous system	Glutamatergic synapse	7	7	7	6	6	map04724
5.6 Nervous system	GABAergic synapse	8	8	7	8	8	map04727
5.6 Nervous system	Cholinergic synapse	4	5	5	5	4	map04725
5.6 Nervous system	Dopaminergic synapse	11	12	12	12	11	map04728
5.6 Nervous system	Serotonergic synapse	3	3	3	3	3	map04726
5.6 Nervous system	Long-term potentiation	8	9	9	8	7	map04720
5.6 Nervous system	Long-term depression	5	5	5	5	5	map04730
5.6 Nervous system	Retrograde endocannabinoid signaling	5	5	5	4	5	map04723
5.6 Nervous system	Synaptic vesicle cycle	22	23	23	24	25	map04721
5.6 Nervous system	Neurotrophin signaling pathway	13	14	14	14	14	map04722
5.7 Sensory system	Phototransduction	2	2	2	2	2	map04744
5.7 Sensory system	Phototransduction - fly	3	3	3	2	2	map04745
5.7 Sensory system	Olfactory transduction	3	4	4	4	3	map04740
5.7 Sensory system	Taste transduction	2	2	2	2	2	map04742
5.7 Sensory system	Inflammatory mediator regulation of TRP channels	2	3	3	3	2	map04750
5.8 Development	Dorso-ventral axis formation	3	3	3	3	3	map04320
5.8 Development	Axon guidance	5	5	5	5	5	map04360
5.8 Development	Osteoclast differentiation	6	5	6	7	6	map04380
5.9 Aging	Longevity regulating pathway - mammal	17	17	17	16	17	map04211
5.9 Aging	Longevity regulating pathway - worm	-	-	-	-	-	cel04212
5.9 Aging	Longevity regulating pathway - multiple species	-	-	-	-	-	map04213
5.10 Environmental adaptation	Circadian rhythm	10	11	9	10	9	map04710
5.10 Environmental adaptation	Circadian entrainment	5	6	6	5	4	map04713
5.10 Environmental adaptation	Circadian rhythm - fly	2	2	2	2	2	map04711
5.10 Environmental adaptation	Circadian rhythm - plant	22	21	22	23	27	map04712
5.10 Environmental adaptation	Plant-pathogen interaction	43	41	42	46	46	map04626
6.1 Cancers: Overview	Pathways in cancer	28	29	29	28	29	map05200
6.1 Cancers: Overview	Central carbon metabolism in cancer	12	11	12	12	12	map05230
6.1 Cancers: Overview	Choline metabolism in cancer	13	14	14	14	14	map05231
6.1 Cancers: Overview	Transcriptional misregulation in cancer	14	12	13	13	12	map05202
6.1 Cancers: Overview	MicroRNAs in cancer	15	16	16	16	16	map05206
6.1 Cancers: Overview	Proteoglycans in cancer	13	13	13	14	13	map05205
6.1 Cancers: Overview	Chemical carcinogenesis	8	8	7	6	7	map05204
6.1 Cancers: Overview	Viral carcinogenesis	40	38	39	40	40	map05203
6.2 Cancers: Specific types	Colorectal cancer	9	9	9	9	9	map05210
6.2 Cancers: Specific types	Pancreatic cancer	6	6	6	6	6	map05212
6.2 Cancers: Specific types	Glioma	6	7	7	7	6	map05214
6.2 Cancers: Specific types	Thyroid cancer	3	3	3	3	3	map05216
6.2 Cancers: Specific types	Acute myeloid leukemia	4	4	4	4	4	map05221
6.2 Cancers: Specific types	Chronic myeloid leukemia	5	5	5	5	5	map05220
6.2 Cancers: Specific types	Basal cell carcinoma	2	2	2	2	2	map05217
6.2 Cancers: Specific types	Melanoma	4	4	4	4	4	map05218
6.2 Cancers: Specific types	Renal cell carcinoma	7	8	8	8	8	map05211
6.2 Cancers: Specific types	Bladder cancer	3	3	3	3	3	map05219
6.2 Cancers: Specific types	Prostate cancer	12	12	12	12	12	map05215
6.2 Cancers: Specific types	Endometrial cancer	7	7	7	7	7	map05213
6.2 Cancers: Specific types	Small cell lung cancer	7	6	7	6	7	map05222
6.2 Cancers: Specific types	Non-small cell lung cancer	5	4	5	5	5	map05223
6.3 Immune diseases	Asthma	0	0	0	0	0	map05310
6.3 Immune diseases	Systemic lupus erythematosus	7	6	8	8	8	map05322
6.3 Immune diseases	Rheumatoid arthritis	14	14	15	16	16	map05323
6.3 Immune diseases	Autoimmune thyroid disease	0	0	0	0	0	map05320
6.3 Immune diseases	Inflammatory bowel disease (IBD)	0	0	0	0	0	map05321
6.3 Immune diseases	Allograft rejection	0	0	0	0	0	map05330
6.3 Immune diseases	Graft-versus-host disease	0	0	0	0	0	map05332
6.3 Immune diseases	Primary immunodeficiency	1	1	2	2	2	map05340
6.4 Neurodegenerative diseases	Alzheimer's disease	54	48	60	54	59	map05010
6.4 Neurodegenerative diseases	Parkinson's disease	51	47	58	54	61	map05012
6.4 Neurodegenerative diseases	Amyotrophic lateral sclerosis (ALS)	8	8	8	7	7	map05014
6.4 Neurodegenerative diseases	Huntington's disease	63	60	71	66	72	map05016
6.4 Neurodegenerative diseases	Prion diseases	5	5	5	5	5	map05020
6.5 Substance dependence	Cocaine addiction	2	2	2	1	1	map05030
6.5 Substance dependence	Amphetamine addiction	5	6	6	5	4	map05031
6.5 Substance dependence	Morphine addiction	2	2	2	2	2	map05032
6.5 Substance dependence	Nicotine addiction	2	2	2	1	1	map05033
6.5 Substance dependence	Alcoholism	16	15	16	14	15	map05034
6.6 Cardiovascular diseases	Hypertrophic cardiomyopathy (HCM)	5	3	3	3	3	map05410
6.6 Cardiovascular diseases	Arrhythmogenic right ventricular cardiomyopathy (ARVC)	1	0	0	0	0	map05412
6.6 Cardiovascular diseases	Dilated cardiomyopathy (DCM)	2	0	0	0	0	map05414
6.6 Cardiovascular diseases	Viral myocarditis	4	3	3	3	3	map05416
6.7 Endocrine and metabolic diseases	Type II diabetes mellitus	4	4	4	4	4	map04930
6.7 Endocrine and metabolic diseases	Type I diabetes mellitus	2	2	2	2	2	map04940
6.7 Endocrine and metabolic diseases	Maturity onset diabetes of the young	0	0	0	0	0	map04950
6.7 Endocrine and metabolic diseases	Non-alcoholic fatty liver disease (NAFLD)	41	40	46	43	47	map04932
6.7 Endocrine and metabolic diseases	Insulin resistance	14	12	14	14	14	map04931
6.7 Endocrine and metabolic diseases	AGE-RAGE signaling pathway in diabetic complications	3	3	4	3	3	map04933
6.8 Infectious diseases: Bacterial	Vibrio cholerae infection	18	18	19	19	19	map05110
6.8 Infectious diseases: Bacterial	Vibrio cholerae pathogenic cycle	0	0	0	0	0	map05111
6.8 Infectious diseases: Bacterial	Epithelial cell signaling in Helicobacter pylori infection	13	13	14	14	14	map05120
6.8 Infectious diseases: Bacterial	Pathogenic Escherichia coli infection	9	8	9	8	9	map05130
6.8 Infectious diseases: Bacterial	Salmonella infection	12	11	12	11	13	map05132
6.8 Infectious diseases: Bacterial	Shigellosis	13	12	13	12	13	map05131
6.8 Infectious diseases: Bacterial	Pertussis	5	5	5	5	5	map05133
6.8 Infectious diseases: Bacterial	Legionellosis	12	11	12	12	12	map05134
6.8 Infectious diseases: Bacterial	Staphylococcus aureus infection	0	0	0	0	0	map05150
6.8 Infectious diseases: Bacterial	Tuberculosis	23	25	24	24	24	map05152
6.8 Infectious diseases: Bacterial	Bacterial invasion of epithelial cells	13	10	13	11	12	map05100
6.9 Infectious diseases: Viral	HTLV-I infection	43	41	46	44	46	map05166
6.9 Infectious diseases: Viral	Measles	14	13	14	13	13	map05162
6.9 Infectious diseases: Viral	Influenza A	23	19	21	20	21	map05164
6.9 Infectious diseases: Viral	Hepatitis B	12	13	13	13	13	map05161
6.9 Infectious diseases: Viral	Hepatitis C	10	10	10	9	10	map05160
6.9 Infectious diseases: Viral	Herpes simplex infection	29	28	30	29	29	map05168
6.9 Infectious diseases: Viral	Epstein-Barr virus infection	62	58	65	64	65	map05169
6.10 Infectious diseases: Parasitic	Amoebiasis	4	4	5	4	4	map05146
6.10 Infectious diseases: Parasitic	Malaria	0	0	0	0	0	map05144
6.10 Infectious diseases: Parasitic	Toxoplasmosis	8	7	8	8	7	map05145
6.10 Infectious diseases: Parasitic	Leishmaniasis	5	4	5	5	4	map05140
6.10 Infectious diseases: Parasitic	Chagas disease (American trypanosomiasis)	8	8	8	8	8	map05142
6.10 Infectious diseases: Parasitic	African trypanosomiasis	3	2	3	3	3	map05143
6.11 Drug resistance	beta-Lactam resistance	0	0	0	1	0	map01501
6.11 Drug resistance	Vancomycin resistance	2	1	3	3	3	map01502
6.11 Drug resistance	Cationic antimicrobial peptide (CAMP) resistance	2	2	2	2	2	map01503
7.1 Chronology: Antiinfectives	Penicillins	0	0	0	0	0	map07011
7.1 Chronology: Antiinfectives	Cephalosporins - parenteral agents	0	0	0	0	0	map07012
7.1 Chronology: Antiinfectives	Cephalosporins - oral agents	0	0	0	0	0	map07013
7.1 Chronology: Antiinfectives	Aminoglycosides	0	0	0	0	0	map07021
7.1 Chronology: Antiinfectives	Tetracyclines	0	0	0	0	0	map07019
7.1 Chronology: Antiinfectives	Macrolides and ketolides	0	0	0	0	0	map07020
7.1 Chronology: Antiinfectives	Quinolones	0	0	0	0	0	map07014
7.1 Chronology: Antiinfectives	Rifamycins	0	0	0	0	0	map07023
7.1 Chronology: Antiinfectives	Antifungal agents	0	0	0	0	0	map07026
7.1 Chronology: Antiinfectives	Antiviral agents	0	0	0	0	0	map07044
7.1 Chronology: Antiinfectives	Anti-HIV agents	0	0	0	0	0	map07053
7.2 Chronology: Antineoplastics	Antineoplastics - alkylating agents	0	0	0	0	0	map07040
7.2 Chronology: Antineoplastics	Antineoplastics - antimetabolic agents	0	0	0	0	0	map07041
7.2 Chronology: Antineoplastics	Antineoplastics - agents from natural products	0	0	0	0	0	map07042
7.2 Chronology: Antineoplastics	Antineoplastics - hormones	0	0	0	0	0	map07043
7.2 Chronology: Antineoplastics	Antineoplastics - protein kinases inhibitors	0	0	0	0	0	map07045
7.3 Chronology: Nervous system agents	Hypnotics	0	0	0	0	0	map07032
7.3 Chronology: Nervous system agents	Anxiolytics	0	0	0	0	0	map07030
7.3 Chronology: Nervous system agents	Anticonvulsants	0	0	0	0	0	map07033
7.3 Chronology: Nervous system agents	Local analgesics	0	0	0	0	0	map07015
7.3 Chronology: Nervous system agents	Opioid analgesics	0	0	0	0	0	map07039
7.3 Chronology: Nervous system agents	Antipsychotics	0	0	0	0	0	map07028
7.3 Chronology: Nervous system agents	Antipsychotics - phenothiazines	0	0	0	0	0	map07029
7.3 Chronology: Nervous system agents	Antipsychotics - butyrophenones	0	0	0	0	0	map07031
7.3 Chronology: Nervous system agents	Antidepressants	0	0	0	0	0	map07027
7.3 Chronology: Nervous system agents	Agents for Alzheimer-type dementia	0	0	0	0	0	map07056
7.3 Chronology: Nervous system agents	Antiparkinsonian agents	0	0	0	0	0	map07057
7.4 Chronology: Other drugs	Sulfonamide derivatives - overview	0	0	0	0	0	map07055
7.4 Chronology: Other drugs	Sulfonamide derivatives - sulfa drugs	0	0	0	0	0	map07016
7.4 Chronology: Other drugs	Sulfonamide derivatives - diuretics	0	0	0	0	0	map07017
7.4 Chronology: Other drugs	Sulfonamide derivatives - hypoglycemic agents	0	0	0	0	0	map07018
7.4 Chronology: Other drugs	Antiarrhythmic drugs	0	0	0	0	0	map07037
7.4 Chronology: Other drugs	Antiulcer drugs	0	0	0	0	0	map07038
7.4 Chronology: Other drugs	Immunosuppressive agents	0	0	0	0	0	map07046
7.4 Chronology: Other drugs	Osteoporosis drugs	0	0	0	0	0	map07047
7.4 Chronology: Other drugs	Antimigraines	0	0	0	0	0	map07048
7.4 Chronology: Other drugs	Antithrombosis agents	0	0	0	0	0	map07049
7.4 Chronology: Other drugs	Antirheumatics - DMARDs and biological agents	0	0	0	0	0	map07050
7.4 Chronology: Other drugs	Antidiabetics	0	0	0	0	0	map07051
7.4 Chronology: Other drugs	Antidyslipidemic agents	0	0	0	0	0	map07052
7.4 Chronology: Other drugs	Antiglaucoma agents	0	0	0	0	0	map07054
7.5 Target-based classification: G protein-coupled receptors	Cholinergic and anticholinergic drugs	0	0	0	0	0	map07220
7.5 Target-based classification: G protein-coupled receptors	alpha-Adrenergic receptor agonists/antagonists	0	0	0	0	0	map07215
7.5 Target-based classification: G protein-coupled receptors	beta-Adrenergic receptor agonists/antagonists	0	0	0	0	0	map07214
7.5 Target-based classification: G protein-coupled receptors	Dopamine receptor agonists/antagonists	0	0	0	0	0	map07213
7.5 Target-based classification: G protein-coupled receptors	Histamine H1 receptor antagonists	0	0	0	0	0	map07212
7.5 Target-based classification: G protein-coupled receptors	Histamine H2/H3 receptor agonists/antagonists	0	0	0	0	0	map07227
7.5 Target-based classification: G protein-coupled receptors	Serotonin receptor agonists/antagonists	0	0	0	0	0	map07211
7.5 Target-based classification: G protein-coupled receptors	Eicosanoid receptor agonists/antagonists	0	0	0	0	0	map07228
7.5 Target-based classification: G protein-coupled receptors	Opioid receptor agonists/antagonists	0	0	0	0	0	map07224
7.5 Target-based classification: G protein-coupled receptors	Angiotensin receptor and endothelin receptor antagonists	0	0	0	0	0	map07229
7.6 Target-based classification: Nuclear receptors	Glucocorticoid and mineralocorticoid receptor agonists/antagonists	0	0	0	0	0	map07225
7.6 Target-based classification: Nuclear receptors	Progesterone, androgen and estrogen receptor agonists/antagonists	0	0	0	0	0	map07226
7.6 Target-based classification: Nuclear receptors	Retinoic acid receptor (RAR) and retinoid X receptor (RXR) agonists/antagonists	0	0	0	0	0	map07223
7.6 Target-based classification: Nuclear receptors	Peroxisome proliferator-activated receptor (PPAR) agonists	0	0	0	0	0	map07222
7.7 Target-based classification: Ion channels	Nicotinic cholinergic receptor antagonists	0	0	0	0	0	map07221
7.7 Target-based classification: Ion channels	GABA-A receptor agonists/antagonists	0	0	0	0	0	map07230
7.7 Target-based classification: Ion channels	Calcium channel blocking drugs	0	0	0	0	0	map07036
7.7 Target-based classification: Ion channels	Sodium channel blocking drugs	0	0	0	0	0	map07231
7.7 Target-based classification: Ion channels	Potassium channel blocking and opening drugs	0	0	0	0	0	map07232
7.7 Target-based classification: Ion channels	N-Metyl-D-aspartic acid receptor antagonists	0	0	0	0	0	map07235
7.8 Target-based classification: Transporters	Ion transporter inhibitors	0	0	0	0	0	map07233
7.8 Target-based classification: Transporters	Neurotransmitter transporter inhibitors	0	0	0	0	0	map07234
7.9 Target-based classification: Enzymes	Catecholamine transferase inhibitors	0	0	0	0	0	map07216
7.9 Target-based classification: Enzymes	Cyclooxygenase inhibitors	0	0	0	0	0	map07219
7.9 Target-based classification: Enzymes	HMG-CoA reductase inhibitors	0	0	0	0	0	map07024
7.9 Target-based classification: Enzymes	Renin-angiotensin system inhibitors	0	0	0	0	0	map07217
7.9 Target-based classification: Enzymes	HIV protease inhibitors	0	0	0	0	0	map07218
7.10 Structure-based classification	Quinolines	0	0	0	0	0	map07025
7.10 Structure-based classification	Eicosanoids	0	0	0	0	0	map07034
7.10 Structure-based classification	Prostaglandins	0	0	0	0	0	map07035
7.11 Skeleton-based classification	Benzoic acid family	0	0	0	0	0	map07110
7.11 Skeleton-based classification	1,2-Diphenyl substitution family	0	0	0	0	0	map07112
7.11 Skeleton-based classification	Naphthalene family	0	0	0	0	0	map07114
7.11 Skeleton-based classification	Benzodiazepine family	0	0	0	0	0	map07117

[truncated: 6 more sheets: Supplementary Table S11, Supplementary Table S12, Supplementary Table S13, Supplementary Table S14, Supplementary Table S15, Supplementary Table S16]
